# Supplementary material for: Exploring Nurses’ Perspectives on the Use of Artificial Intelligence Chatbots for Mental Health Support: A Cross-Sectional Study in Greece
Source: Nurs Rep. 2026 Apr 13;16(4):133. doi: 10.3390/nursrep16040133 (PMC13118656; doi:10.3390/nursrep16040133)
Supplement: Supplementary file 1 [file nursrep-16-00133-s001.zip]

Archive with 8 entries (8 files):
- Supplementary Figure 1.png
- Supplementary Figure 2.png
- Supplementary Figure 3.png
- Supplementary Figure 4.png
- Supplementary Figure 5.png
- Supplementary Figure 6.png
- Supplementary Figure 7.png
- Supplementary Figure 8.png
